# Supplementary material for: Feasibility of Find cases Actively, Separate safely and Treat effectively (FAST) strategy for early diagnosis of TB in Nepal: An implementation research
Source: PLoS One. 2021 Oct 26;16(10):e0258883. doi: 10.1371/journal.pone.0258883 (PMC8547636; doi:10.1371/journal.pone.0258883)
Supplement: S2 File — (XLSX) [file pone.0258883.s002.xlsx]

## Sheet: Interview
Interview Code	Main Message
AC01CSO	Separation of Patients
	Counseling
	Gene-Xpert for Sputum Examination
	Prevention on Infection Transmission
	Awareness of Tuberculosis
	Fast in Examination Process
	Reduce waiting time
	Training to enhance capacity for screening and symptom identification
	Training for improving counseling skills
	FAST stamp on OPD Ticket for presumptive cases
	Preparation of monthly report
	Difficult to screen in queue
	Counseling is better before screening
	No expressive symptoms
	Screening one by one
	Delay in Laboratory result
	Problem in GeneXpert
	Monitoring from District Health Office
	Questioning during by-passing queue of symptomatic patients
	Two staff are sufficient for screening and counseling
	Sputum microscopy is alternative of Gene-Xpert
	Laboratory equipments are available
	Work division for two staffs is good
	Separate room for screening and counseling
	Open space Is not good to maintain privacy
	Young patients hesistate than older patients
	Screening and testing service depends upon laboratory services
	Additional staff is required for overall screening in and around hospital and wards
	Supportive hospital staffs
	Gene-Xpert report waiting time 2-4 hours
	FAST increases case detection (12 cases in a month)
	Gene-Xpert should be good to improve program
	FAST reduces symptomatic treatment
	Peoples get faster treatment
	FAST should be implemented everywhere
	FAST ensure TB screening and diagnosis of services
KADPC02	Patients in OPD queue are actively screened
	FAST Stamp on OPD Ticket
	Symptomatic Patients are identified who are missed by Doctors
	one volunteer could not be able to cover all the places
	High probability of missing other patients if volunteer is only one
	1-2 FAST volunteer could be added to all departments
	Onsite coaching plays a role to improve performance
	Separate counseling room and waiting room is not available yet
	No ventilation
	Everythings is done well except separating
	Gene-Xpert Cartage shortage
	Patient received report within 2 days
	Gene-Xpert should be promoted for Fast result
	Gene-Xpert Machine should be in same hospital
	FAST is easily integrated to normal process
	OPD are always overcrowded so it makes difficult to screen
	Avaiablity of Gene-Xper in same hospital could reduced the sample transportation cost
	sometimes patient party and family members are in registration queue
	Separating for counseling is difficult because some patient criticize the disturbance in. their queue
	Some patient's clearly deny for TB screeing and sputum collection
	Patients are linked with DOTS center if result is positive
KACSO01	Process is very quick for screening
	FAST Volunteer can identify the cases that doctor miss to detect
	Patient receive the services quickly in FAST
	Training is necessary to FAST volunteer to improve screening process
	Mask is distributed for suspected patients
	Patient don't like to be separated than other
	After FAST implementation, TB screening and suspected patients are getting Priority
	Patients who have FAST Stamp in OPD card are prioritized
	Patients are followed by healthworkers according to report
	Difficult to convience the patients for sputum examination
	Patients disagree that they don't have TB
	FAST related IEC/ Notice board is required for better coverage and improve screening
DHFOCAL	FAST was initiated because of delay in diagnosis
	HELP DESK at hospital is important for screening
	Separate seeting is needed
	Presumptive cases are increasing
	Screening at registration desk
	8-12 Gene-xpert module can run for sputum examination
	Separation is very impprtant
	DOTS centre in same hospital could make easy for early treatment enrollment
	Need a supportive laboratory team
	Ensure contineous availability of GENE-Xpert Cartilage
	Result can received within 2-3 hours
	Well ventilated room is required for infection prevention
	Separate place for screening and waiting
	Separate place, Gene-xpert, DOTS centre are required for FAST
	Health workers are happy because that are self protected because of FAST Screening
	Availability of Masks
	Main problem is in Laboratory services
	Gene-Xpert can only provide result of maximum 4 Sample within 2-3 hours
	Gene-xpert machine should be added as per patient's flow
	Increase duty shift of laboratory staff
	Sometimes patients don't want to wait for result and lost after screening
	Main challenge is cartilage supply for Gene-Xpert
	Proper recording of time of screeing and result received time should be done
	FAST is easy because large resource is not needed
	Screening at registration desk helps to passive case finding
	Gene-Xpert is needed
	Difficult to implement FAST where there is no Gene-Xpert services
	Easy to implement in Private and Tertiary hospitals because there is help desk
	Case missing after diagnosis because they don't want to wait for a result
	This strategy will give a big achievement
	Case detection is increased
	1 infected person can transmit 10-14 uninfected person so FAST is important for Infection Prevention
	FAST attracts patients to screen TB and important of sputum examination
ACDI01	Symptomatic patients are identified in faster way
	Hospitals are trying to provide result of sputum examination in the same day
	Utilization of Gene-Xpert is increased
	Infection can be identified faster
	FAST approach helps to break hospital based infection transmission cycle
	FAST plays an important role in infection prevention and transmission
	FAST plays an important role to reduce the overall burden of TB
	FAST Stamp on OPD ticket are taken as priority patients in Hospital
	Patient Navigators: A novel strategy helps patients to move from one room to another
	Hospital try to give report on the same day for FAST patients
	Formulation of FAST Committee in Hospital helps to discuss the progress
	Service duration can be reduced if all module of Gene-Xpert can use
	FAST promote use of Gene-Xpert
	Suspected cases and case identification is increased
	Team work is necessary to perform FAST
	Implementation of FAST increases stakeholder engagement and linked hospital to other partner organizations
	No additional workload for staff because there is no additional activities for FAST
	Workload is only for laborary staffs because no. of sputum examination is increased because of FAST
	Load for Gene-xpert because of it's limited capacity
	Dedicated fund for TB would be better at hospital for logistics and equipment management
	Using of ERP system for stock management helps to maintain stock in hospital
	Main challenge is hospital setup for separate space management for suspected patients
	Capacity of Gene-xpert machine is another challenge
	Report waiting time is increased due to capacity of Genexpert machine
	Patients feels why only few patients were separated and call for sputum examination and bypassing queue
DHUCSO01	All patients at registration desk are screened for TB
	Sample collection room or space should be specified
	Patient's follow-up from phone call is also increasing
	Many people are awared on TB and it's symptom because of FAST
	Use of masks is increasing among suspected cases
	Health workers are trying to screen all cough symptomatic cases
	Each and every cough symptomatic patients are not left without screening
	Language barrier among geriatric population when appointed new staff for counseling
	Sometimes delay in followup because of Telephone network
	Screening of patients, counseling room and Sputum collection room/ space should be in same floor
	Hospital ownership plays an important role
	Chair, furniture and space for counseling room should be well managed
	Privacy and confidentiality maintain of patient is essential
	Some patients feel nervous when asking about TB symptoms openly
	If suspected cases increases then it is hard to receive result in same day because of lab.capacity
	Screening of patients in different department are still missing
	Orientation is not enough for staffs
KAHO01	All symptomatic patients are screened
	Counseling, screening and motivating patient to sputum examination and providing comfortable environment is needed
	FAST helps to findout the hidden undiagnosed cases
	FAST is not an active case finding method but it actively screen all symptomatic cases
	Quality Control and Infection Prevention committee is necessary
	DOTS Centre is necessary to reduced time of treatment initiation
	Refering system in different institution increases lost of patient
	FAST increases awareness for self-protection among healthcare workers
	FAST decreases symptomatic treatment without sputum examination result
	OPD is excessively crowded
	Infection control friendly hospital setup required
	confidentiality and privacy maintainance
	Analysis and review of FAST activities periodically
	Hospital have to take ownership
	Resources fund are from Global Fund
	Nepal government should own the funding ownership
	Hospital should manage small things locally
	Behaviour change of patients and health workers is important
	All hospital staff should be oriented
	coordination with all department and staffs
	Only 2 FAST Mobilizer can't screen all patients
	TB services are providing free of cost by governement
	Self protection for Health workers
	Should be enough space, well ventilated and sunlight area
	N95 mask should be managed for proper protection
	Healthcare workers should be screened periodically
	FAST is essential so we must adopt it
	Gene-Xpert machine expansion
	No need to add respources of FAST because it is an activity within hospital setup
	Cases are missing when refer from one hospital to another centre
	It is necessary to have Gene-Xpert and DOTS centre where FAST is implemented
	Establishment of FAST desk will an advantage for better services
	Separate mechanism for Suspeted cases
	Linked with community awareness program
KAMETRO01	Sputum courier service for GENE-XPERT test
	Sometimes doctors couldnot identify the cases but FAST helps to identify and detect
	Inadequate volunteers in high OPD flow hospitals
	Onsite coaching is supportive
	Separate space and or room is problem
	Patients are prioritized because of FAST Stamp on OPD ticket
	Diagnosis of patient from GeneXpert is good rather than sputum microscopy
	Cartage shortage is main problem
DHUDPC01	FAST helps to identified the people who are at risk for TB
	Suspected cases are prioritized for examination
	Reduce waiting time for symptomatic patients
	Prevention of infection transmission to other patients
	FAST helps to visualize the missed cases
	Case notification rate increased
	Orientation about FAST was provided
	Providing TB Modular Basic training is advantage for staffs
	Onsite coaching
	integrate within Information Desk
	Separate room for screening and counseling
	Separate room or arrangement for rest or waiting
	Sputum Booth or Sputum collection room to prevent spread of infection
	People cougn anywhere for sputum collection is very risky
	Cartilage is not supplied as per time
	GENE-Xpert machine calibration is not done in time
	Main things is hospital ownership
	Provision of Hazard allowance for laboratoty staff should be on time for their motivation
	Implementating hospital should be accountable and owned all acivities
	Regular monitoring and supervision
KAPROV01	FAST is important to reduce the duration of diagnosis time
	FAST helps to early treatment through early diagnosis
	Focused on Infection Prevention
	Some patient felt they are being discriminated or stigmatized during screening and separation process
	Sometimes Patient don't want to talk with FAST mobilizer because they missed the normal queue
	Not willing to examine sputum for TB
	Notice about FAST in different department and registration will facilitate for screening
	Ownership of hospital
	Delay in Laboratory result is main problem
	Work load for Machine
	It takes 2 days for Sputum Microscopy result
	Training is required for health workers for effective screening and counseling
	IEC/ BCC materials should be design about FAST and it's process
	Wall painting and flex in the wall of hospital about FAST
	Patient queue management is a challenge in early OPD hours
	Limited space around OPDs
	While giving hospital approval, we should declare FAST and Infection Prevention as compulsary
	we should reduce contact time of suspected cases with other patients
	Orientation to all healthcare workers and implementation by existing staff is more better
	Hospital feels like FAST is the job of NGO
	Screening Desk
	Hazard allowance of NRS 50 per GeneXpert test motivates Laboratory staffs
	No any financial burden except HR resource for FAST Mobilizer
	Hospital ownership is main challenge
	Advocacy for FAST implementation from different level is required
	Volunteer mobilization based on Patient flow
	Strategy is very simple to do
	Delay in result where Genexpert is not available
Province7	Hidden cases are identified
	Hospital environment should be made safe by proper Infection prevention measures
	Timely maintainence of GeneXpert
	Every health care providers should aware about FAST
	Group counseling about TB is also effective during waiting time for OPD Ticket
	FAST Counselling tool kit should be prepared for better counseling
	Alternative way for suspected cases for OPD checkup
	Capacity of Gene-xpert machine
	OPD Ticket distribution room registration desk is congested
	Hospital ownership is mandatory for sustainability of program
	All patients can't receive result if no. of suspected cases is higher
	Rarely electricity problem for GeneXpert machine
	Sample collection room or space and separate room for counseling is better
	Lack of separate counseling room makes difficult to perform
	Overtime allowance for Laborarory staffs who are working for additional shift duty
	Patients complain about queue when symptomatic patients pick up from back side
	Lack of awareness about FAST among all health workers and hospital staffs
	Flex board, information, poster and advertisement will help to increase utilization
	Mobilization of hospital staff would be better for sustainability of program
	Recording reporting is easy
AC02FOCAL	Control in transmission of diseases
	Helpful for trace out symptomatic patients
	Navigator in hospital is helpful
	FAST Desk should be established
	Detect TB patient faster
	Health workers are also safe
	presumptive cases are screened properly
	Orientation didn't cover all this of TB screening and diagnosis
	Infection control team formulation for review
	Samples are collected on the spot and decrease waiting time for sample collection
	Dedicated staff for TB activities
	TB service room should be separate
	Patient party and other patients see doubtfully when suspected patient were separated
	Separate room for privacy and confidentiality
	Role of hospital staff who is working on registration and ticket distribution is important
	Patient feel uncomfortable to share symptoms in open place
	FAST is good and appropriate
	TB screening and diagnosis was lenthy before FAST
	Patients are more expressive because of FAST counseling before OPD
	montly review meeting is beneficial
	Limitation in sample collection because of capacity of Genexpert Machine
	AC is required to maintain temperature of Genexpert machine
	Maintainance of Genexpert Machine should be easy and timely
	Promotion of FAST activities in community
	Some health workers feel burden because they should wait until GeneXpert report for post report treatment and counseling
	Possible to implement everywhere
	Patient got report within a day
KTMFOCAL	Screening of all patients for TB
	Orientation to all doctors and staffs
	Transfer and change in doctors is challenge
	Increased burden in laboratory
	Insufficient manpower for screening and counseling in high OPD flow hospital
	High chances of missing in OPD where patient flow is high
	inadequate cartilage for Genexpert
	FAST should be integrated into Hospital infection control committee
	Management of separate sputum collection space or room
	Unavilibility of separate room is main problem
	Delay in result from laboratory
	Dedicated laboratory staff for Gene Xpert machine is required
KTM CSO	Increase presumptive cases
	Supportive activity for timely treatment of patients
	Increases phone followup of patients until enrollment to DOTS centre
	Ownership of hospital is challanging
	Some doctor's don't want to send patients directly to GeneXpert
	Services in different floor increases loss of patients to collect sample and counseling
	Patient comes will different complains and they don't want to examine sputum
	Patients left without screening when fast mobilizer is busy to screen other patients in OPD Queue
	Changing in Doctor, internships makes problem in FAST
	Information abaout FAST should be displayed
	Separate room for screening and counseling
	Patients are missed who are coming and going for different OPD
ACPT01	Missed cases from other health facility was identified
	Counseling Is inadequate
	FAST stamp makes easy and fast on process
ACPT02	Inadequate infromation about process of FAST
Client XYZ	Lack of information about FAST
	Problem is different but opportunity to screen TB
	Advertisement about FAST
KACLIENT01	missed cases from other Health facility was identified
	Easy on process
	Health workers support to go for scheckup in different room
KTMPT01	Process is fine because some health workers help us
	FAST staff help up to identify proper room for sputum and check for OPD
	Volunteer should be kept in hospitals
	Separate room or place is required for resporatory symptom patients
KTMPT02	I came with different problem but I got opporunity to screen TB
	It takes more time to receive a result
KACLIENT02	FAST staff help up in this overcrowded line
	difficult to express symptom in open space
	Fear to test sputum for TB
DHPT01	Inadequate counselling about transmission of TB
	They called FAST FAST but I don't know about FAST
	Process should be in same floor
DHPT02	Difficult to go here and there and in different floor
	staff are supportive
	Counseling is good
	Information booklet should be distributed to patients and family members
Field Note	Counseling is not uniform
	Hospital ownership is important
	Sputum booth is required to prevent spread of infection
	FAST mobilizer should be appointed based on Patient's density
	Private sector hospitals are happy because they are linked with gvernment and it's program
	Burden of laboratory is comparatively increased
	FAST mobilizer should be dressup as same as hospital staffs
FGD	lack of policy
	Non-cost intervention
	Administrative control
	hospital's responsibility
	Dedicated staff
	Presumptive cases increased
	don't have specific space
	infection control measure
	increase case notification
	utilizing available space
	motivation of hospital management
	separate space
	inquery desk
	TB modular training
	Infection prevention training
	Gene X-Pert is prioritized
	Free of cost
	Policy should directs to hospitals
	No financial budern
	Difficult to work on government hospital setup
	Hospital ownership for sustanability
	Infection prevention as a criteria for hospital approval
	Political commitment for infection prevention
	Limited capacity of Genexpert machine
	Extension of duty shift in laboratory department
	Increase workload at Laboratory
	Control unnecessary tests
	important to prevent MDR
	Reach to missing cases from Hospital setup
	Financial and technical support Global Fund
	Guideline developed

## Sheet: Info
Synthesis of Key information
FINAL main codes
Advertisement of FAST activities
Advocacy for FAST Implementation
All patients are not ready, willing for sputum examination
Availability of DOTS center
Availability of Masks
Awareness of TB
Behavior Change of Health workers
Behavior Change of patients
Capturing missed cases
Cartage supply for GeneXpert
Case detection increased
Case missing when referring
Case notification increased
Cases missed because of long waiting time
Confidentiality and Privacy of Patients
Control of Unnecessary GeneXpert tests
Convincing patients for Sputum Examination
Counseling about FAST
Dedicated laboratory Staff for GeneXpert
Dedicated staff for screening and counseling
Delay in laboratory result
Delay in report receiving time
Detection of TB in fast way
Difficult to screen in overcrowded queue
Division of work
Dress code of Mobilizer
Easily adoptable
Easily implementable
Easily integrated
Easy process
Electricity problem
Establishment of FAST Desk
Exploring undiagnosed patients
Extension of Laboratory Duty Shift
FAST Committee
FAST Counseling tool kit
FAST Depends upon laboratory services
FAST gives better achievement in case notification
Fast is Administrative control
FAST OPD STAMP
FAST Patients are prioritized
Mobilization of FAST volunteer based on patient’s flow
Flex Board
Focal person for FAST activities
Follow-Up after Laboratory report
Furnitures and sitting arrangement
GeneXpert is essential
GeneXpert Maintenance
GeneXpert service availability
Global Fund supported program
Group Counseling
Hazard allowance for Laboratory staffs
Hospital Navigator
Hospital ownership
Hospital’s Accountability
Hospital’s own staff for sustainability
HR resource cost for FAST Mobilizer
IEC Materials
Increase early diagnosis
Increase self-protection among healthcare providers
Increased on the spot sample collection
Increased presumptive cases
Infection Prevention friendly hospital setup
Infection Prevention Training
Infection transmission prevention
Information booklet
Insufficient manpower for screening and counseling in high OPD flow hospital
Integration to Hospital infection control committee
Intradepartmental coordination
Inventory Management software
Legislative provision for Infection Prevention
Limited capacity of GeneXpert Machine
Linked with community awareness program
Linked with DOTS center
Missed cases from other health facility were identified
Mobilization of FAST volunteer in all departments
Monitoring and Supervision
Motivating patients for sputum Examination
Motivation for hospital administration
No additional resource required
No financial burden
No service charges
Non-costed intervention
Onsite coaching
Orientation for Health care providers and hospital staffs
Overcrowded space at Hospital
Patient missed when referring from one health center to another
Patient party and other patients see doubtfully during separation
Patients feel nervous to examine sputum
Patients hesitate to be separated from queue
Patients missed to screen in different departments and Emergency ward
Policy about FAST
Political commitment for policy
Possible to implement everywhere
Poster
Problem in Patient queue management
Problem in Separation
Reduced contact between suspected cases and other patients
Reduced in report receiving time
Reduced symptomatic treatment
Reduced waiting time
Report receives in same day
Result received within a day
Review meeting at hospital
Sample collection booth
Screening all symptomatic patients
Screening at OPD
Screening at Patient Help Desk
Screening of Patients at Registration Desk
Services in same floor
Shorten the diagnosis process
Simple recording and reporting tools
Sputum Courier services
Sputum microscopy is alternative of GeneXpert
Stakeholders’ engagement and linked with partner organization
Strategy is very simple
Suspected cases are prioritized for examination
Symptomatic patients are encouraged to test
Symptomatic patients are screened
TB basic modular training
TB diagnosis and treatment is free
Teamwork
Temperature maintenance for GeneXpert Machine
Transfer and change of doctors
Unavailability of separate room
Use of masks is increasing
Utilization of GeneXpert
Wall chart for FAST process
Well ventilated room or space
Workload at laboratory department
Workload for Machine
Young patients hesitate than older patients

## Sheet: Categ.
Current Implementation Status	Information, Communication and Awareness	Financial Management	Availability of Services and logistic Management
Missed cases from other health facility were identified	Willingness of patients	Global Fund supported program	Availability of DOTS center
Increase early diagnosis	All patients are not ready, willing for sputum examination	Hazard allowance for Laboratory staffs	GeneXpert is essential
Increase self-protection among healthcare providers	Motivating patients for sputum Examination	HR resource cost for FAST Mobilizer	Cartage supply for GeneXpert
Increased on the spot sample collection	Patient party and other patients see doubtfully during separation	No additional resource required	FAST Depends upon laboratory services
Increased presumptive cases	Patients feel nervous to examine sputum	No financial burden	GeneXpert Maintenance
FAST Patients are prioritized	Young patients hesitate than older patients	No service charges	Inventory Management software
Case notification increased	Awareness of TB	Non-costed intervention
Exploring undiagnosed patients	Counseling about FAST	TB diagnosis and treatment is free
Case missing when referring	Behavior Change of patients		Way forward for improvement
Cases missed because of long waiting time	Group Counseling	Barriers and Enablers	Easily adoptable
Difficult to screen in overcrowded queue	Convincing patients for Sputum Examination	Hospital Navigator	Easily implementable
Delay in laboratory result		Confidentiality and Privacy of Patients	Easy process
Workload at laboratory department	Promotion of FAST activities and process	Patients hesitate to be separated from queue	Control of Unnecessary GeneXpert tests
Case detection increased	Advertisement of FAST activities	Problem in Patient queue management	FAST gives better achievement in case notification
Overcrowded space at Hospital	FAST Counseling tool kit	Transfer and change of doctors	Possible to implement everywhere
Difficult to screen in overcrowded queue	IEC Materials	Unavailability of separate room	best approach for Infection transmission prevention
Patients missed to screen in different departments and Emergency ward	Flex Board	Limited capacity of GeneXpert Machine	Establishment of FAST Desk
FAST Patients are prioritized	Information booklet	Insufficient manpower for screening and counseling in high OPD flow hospital	Strategy is very simple
Detection of TB in fast way	Poster	Workload for Machine
Increase follow-Up after Laboratory report	Wall chart for FAST process	Delay in laboratory result
Case missing when referring		Well ventilated room or space
Cases missed because of long waiting time		Overcrowded space at Hospital
		Workload at laboratory department
Reduced contact between suspected cases and other patients	Policy and advocacy
Reduced in report receiving time	Advocacy for FAST Implementation
Reduced symptomatic treatment	Legislative provision for Infection Prevention and FAST	Organizational and Human Resource Management
Reduced waiting time	Policy formulation for FAST	Hospital ownership
	Political commitment for policy	Hospital’s own staff for sustainability
Screening all symptomatic patients	Stakeholders’ engagement and linked with partner organization	Hospital’s Accountability
Shorten the diagnosis process	Motivation for hospital administration	Infection Prevention friendly hospital setup
Simple recording and reporting tools		Integration to Hospital infection control committee
		Intradepartmental coordination
Suspected cases are prioritized for examination		Mobilization of FAST volunteer based on patient’s flow
Symptomatic patients are encouraged to test		FAST OPD STAMP
Symptomatic patients are screened		Mobilization of FAST volunteer in all departments
Use of masks is increasing		Teamwork
Utilization of GeneXpert		Sample collection booth
Sputum microscopy is alternative of GeneXpert		Screening at OPD, help Desk and Registration
		Temperature maintenance for GeneXpert Machine
Capacity Building and Knowledge Management		Extension of Laboratory Duty Shift
Orientation for Health care providers and hospital staffs		Services in same floor
Behavior Change of Health workers		Dress code of Mobilizer
Infection Prevention Training		Division of work
Monitoring and Supervision		Dedicated staff for screening and counseling
Onsite coaching		Dedicated laboratory Staff for GeneXpert
TB basic modular training		Furnitures and sitting arrangement
Review meeting at hospital		Focal person for FAST activities

## Sheet: Hospitals
List of FAST implementing hspitals
S. No.	District	Hospital	Type of hospital
1	Morang	Birat Medical College and Teaching Hospital	Teaching
2	Jhapa	B and C Medical college	Teaching
3	Parsa	Narayani Sub Regional Hospital	Government
4	Parsa	Pokhariya Hospital	Government
5	Chitwan	Bharatpur District Hospital	Government
6	Kathmandu	Bir Hospital	Government
7	Kavrepalanchowk	Dhulikhel Hospital	Community
8	Kaski	Gandaki Medical College	Teaching
9	Kaski	Western Regional Hospital	Government
10	Butwal	Lumbini Province Hospital	Government
11	Palpa	Lumbini Medical College	Teaching
12	Banke	Nepalgunj Medical College	Teaching
13	Surkhet	Surkhet Provincial Hospital	Government
14	Kailali	Seti Zonal Hospital	Government
15	Achham	Bayalpata Hospital	NGO
		S. No.	Hospital	District	Type of hospital
		1	Bir hospital	Kathmandu	Government
		2	Dhulikhel hospital	Kavrepalanchowk	Community
		3	Gandaki Medical College	Kaski	Teaching
		4	Bayalpata hospital	Achham	NGO

## Sheet: Respondents
Character		Categories	KII (n=14)	FGD (n=5)	Client exit interview (n=8)
Gender	Male		6	5	4
	Female		8	0	4
Age	> 40		12	2	5
	< 40		2	3	3
Work experience (in year)	> 17		11	3	NA
	< 17		3	2	NA
Education	No formal education		0	0	1
	Secondary level		3	0	3
	Intermediate level		2	0	1
	Bachelor		2	5	1
	Master		6	0	2
	PhD		1	0	0
Ethnicity	Dalit	0	0	2
	Janajati	4	3	2
	Madeshi	2	0	0
	Brahmin/Chhetri	8	2	4
Position title of respondent	Hospital staffs (Health care provider, hospital manager)	6	0	NA
	Provincial and district officer	8	0	NA
	National TB Program managers	0	5	NA
	Patients	0	0	8
Organization	National TB Centre	0	2	NA
	INGO/NGO	4	2	NA
	WHO	0	1	NA
	Hospitals	9	0	NA
	District health Office	1	0	NA
Total		14	5	8

## Sheet: Cat,
A. Discussion

## Sheet: Matrix
Research Tool Matrix
Research Question	Objectives	Source of data	Question
What is the existing implementation context of FAST strategy?	To describe the existing implementation context of FAST strategy	KII and FGD	1.1. What is the plan, policies, strategies and activities conducted to early diagnosis of TB in Nepal?
			1.2. What are the policies and plan about FAST Strategy implementation?
			1.3. Could you share your experiences in FAST Implementation?
			Is FAST implemented as expected? Please explain.
2. What are the organizational, technical and financial factors needs in order to implement FAST activities?	To explore the organizational technical and financial factors needs in order to implement FAST activities	KII and FGD	Structural Characteristics
			2.1. How will the infrastructure of your organization (social architecture, size, or physical layout) affect the implementation of the intervention?
			2.2. What kinds of infrastructure changes will be needed to accommodate the FAST activities?
			Implementation Climate
			2.3. What is the general level of receptivity in your organization to implementing the intervention?
			2.4. How do people feel about current process that are available related to the intervention?
			2.5. How well does the FAST strategy fit with your and organizational values and norms?
			2.6. How well does the intervention fit with existing work processes of service delivery?
			2.7. Will the intervention replace or compliment a current program or process?
			Readiness for implementation
			2.8. Are there sufficient resources to implement this intervention? Please explain details.
			2.9. What type of commitment, involvement, and accountability endorsed by hospital administration?
			2.10. How will the infrastructure of your organization affect the implementation of the intervention?
			Planning
			2.11. Is there any plan, policies, regular meeting to implement this program? What types of planning, meeting you do for program implementation?
		KII and FGD	Healthcare workers
			2.12. How many health care providers are assigned for FAST activities? Is it sufficient? How do you manage your duty schedule?
			2.13. What types of orientation/training provided for healthcare providers to conduct these activities?
			Technical resources
			2.14. Is Laboratory equipment, medicine, logistics are sufficiently available and regularly supplied or not? Please explain details
			2.15. Is this room, space and arrangement being sufficient for this intervention? Please explain.
			Budget
			2.16. What is the source of fund to conduct these activities? Is it sufficient? Please explain details.
			2.17. What kinds of incentives are there? Is it sufficient or not? Please explain.
		KII	2.18. What are the benefits of FAST approach?
			2.19. How do you think FAST Strategy is important? why is it important? If no, why is it not?
			2.20. What kind of training is planned for you? For colleagues?
			2.21. What types of knowledge, training or orientation you need for improvement in your knowledge and practices?
			2.22. What kinds of information and materials about the intervention have already been made available to you?
			2.23. Do you get any feedback reports about your work? Please explain the major feedback from supervisors.
3.What are the barriers and enablers that influence proper implementation of FAST	Tot explore the barriers and enablers that influence proper implementation of FAST strategy	KII and FGD	3.1. What are the challenges you faced to implement FAST in your setting?
			3.2. Do you feel additional workload for FAST activities? What types of workload do you feel?
			3.3. What factor can facilitate your work? Why?
			3.4. What kind of support or actions do you expect from health facility administration and management to make implementation successful?
			3.5. What are the challenges, constrains and opportunity for FAST?
			3.6. What are the barriers of program implementation?
			3.7. What are the suggestions for improving this program?
Is FAST strategy feasible to implement in Nepal?	To assess the feasibility of FAST Strategy for early diagnosis of tuberculosis in Nepal	KII and FGD	Is FAST implementable? Please explain why?
		KII and FGD	Is FAST Possible? Please explain why?
		KII and FGD	Is FAST doable in your setting? Please explain why?
		KII and FGD	What do you feel? Is FAST is easy to use? Why?
			What makes FAST strategy feasible and what does not?
